# Supplementary material for: Morpho-Molecular Discordance and Cryptic Diversity in Jumping Bristletails: A Mitogenomic Analysis of Pedetontus silvestrii (Insecta: Archaeognatha: Machilidae)
Source: Insects. 2025 Apr 25;16(5):452. doi: 10.3390/insects16050452 (PMC12112178; doi:10.3390/insects16050452)
Supplement: Supplementary file 1 [file insects-16-00452-s001.zip]

Archive with 12 entries (12 files):
- Figure S1.pdf
- Figure S2.pdf
- Figure S3.pdf
- Table S1.xlsx
- Table S2.xlsx
- Table S3.xlsx
- Table S4.xlsx
- Table S5.xlsx
- Table S6.xlsx
- Table S7.xlsx
- Table S8.xlsx
- Table S9.pdf
