# Supplementary material for: Morpho-Molecular Discordance and Cryptic Diversity in Jumping Bristletails: A Mitogenomic Analysis of Pedetontus silvestrii (Insecta: Archaeognatha: Machilidae)
Source: Insects. 2025 Apr 25;16(5):452. doi: 10.3390/insects16050452 (PMC12112178; doi:10.3390/insects16050452)
Supplement: Supplementary file 1 [file insects-16-00452-s001.zip › Table S1.xlsx]

## Sheet: Sheet1
Table S1. Comprehensive data on the base composition of the mitochondrial genomes of Pedetontus silvestrii variants. It includes metrics such as base length (total number of bases), AT content (percentage of adenine and thymine), AT skew ([(A-T)/(A+T)]), and GC skew ([(G-C)/(G+C)]). The data are presented for various genomic regions, facilitating a detailed examination of compositional biases.
Region		Strand		Pedetontus silvestrii DD				Pedetontus silvestrii FC				Pedetontus silvestrii GCL				Pedetontus silvestrii CD				Pedetontus silvestrii XY				Pedetontus silvestrii TH				Pedetontus silvestrii(NC_011717)
				Length(bp)	AT(%)	AT Skew	GC Skew	Length(bp)	AT(%)	AT Skew	GC Skew	Length(bp)	AT(%)	AT Skew	GC Skew	Length(bp)	AT(%)	AT Skew	GC Skew	Length(bp)	AT(%)	AT Skew	GC Skew	Length(bp)	AT(%)	AT Skew	GC Skew	Length(bp)	AT(%)	AT Skew	GC Skew
whole genome				15742	75.1	0.033	-0.219	15872	75.2	0.031	-0.217	15705	72.8	0.04	-0.215	15747	73.5	0.037	-0.212	15749	73.9	0.039	-0.226	15770	73.8	0.038	-0.221	15879	74.4	0.038	-0.217
PCGs		+		6855	72.1	-0.065	-0.174	6882	72.3	-0.067	-0.169	6894	69.2	-0.058	-0.19	6909	69.9	-0.067	-0.162	6882	71	-0.052	-0.19	6882	70.6	-0.059	-0.181	6882	70.8	-0.062	-0.181
		-		4320	76.4	-0.194	0.267	4311	76	-0.195	0.261	4329	74.1	-0.207	0.245	4365	75.3	-0.217	0.288	4323	74.9	-0.199	0.259	4311	74.5	-0.212	0.274	4347	75.9	-0.208	0.263
tRNA		+		948	76	0.032	-0.057	949	75.8	0.038	-0.061	956	75.7	0.039	-0.043	952	75.9	0.022	-0.052	948	75.6	0.035	-0.03	949	75.1	0.038	-0.042	1021	76	0.034	-0.061
		-		540	76.1	-0.041	0.364	540	75.8	-0.032	0.374	543	74.7	0.02	0.299	537	75.8	0.022	0.308	539	75.1	-0.022	0.373	540	75.4	-0.007	0.353	466	77.1	0.014	0.29
rRNA		-		2198	76.7	-0.02	0.323	2196	76.8	-0.02	0.337	1820	75.4	-0.024	0.257	2193	75.9	-0.015	0.322	2188	75.7	-0.025	0.341	2191	76.3	-0.011	0.319	2197	77	-0.013	0.327
