# Supplementary material for: Morpho-Molecular Discordance and Cryptic Diversity in Jumping Bristletails: A Mitogenomic Analysis of Pedetontus silvestrii (Insecta: Archaeognatha: Machilidae)
Source: Insects. 2025 Apr 25;16(5):452. doi: 10.3390/insects16050452 (PMC12112178; doi:10.3390/insects16050452)
Supplement: Supplementary file 1 [file insects-16-00452-s001.zip › Table S2.xlsx]

## Sheet: Sheet1
Table S2. A comprehensive annotation of the mitochondrial genomes for Pedetontus silvestrii variants. It details the positions, start and stop codons, as well as other relevant features for each gene, including protein-coding genes, tRNA genes, and rRNA genes.
Gene	coding Strand	Pedetontus silvestrii DD		Pedetontus silvestrii FC		Pedetontus silvestrii GCL		Pedetontus silvestrii TH		Pedetontus silvestrii XY		Pedetontus silvestrii CD
		Position	Start/Stop Codon	Position	Start/Stop Codon	Position	Start/Stop Codon	Position	Start/Stop Codon	Position	Start/Stop Codon	Position	Start/Stop Codon
trnI	H	1-70		1-70		1-69		1-70		1-70		1-69
trnQ	L	74-145		74-145		73-146		74-145		74-144		75-147
trnM	H	146-217		146-217		147-217		146-217		145-216		148-218
nad2	H	218-1246	ATT/TAA	218-1246	ATT/TAA	218-1252	ATG/TAA	218-1246	ATT/TAG	217-1245	ATT/TAA	204-1253	ATC/TAA
trnW	H	1250-1323		1250-1323		1256-1323		1250-1318		1249-1321		1257-1331
trnC	L	1323-1387		1323-1387		1324-1390		1318-1382		1321-1385		1331-1395
trnY	L	1392-1460		1392-1460		1394-1462		1387-1455		1390-1458		1400-1468
cox1	H	1453-2992	ATT/T	1453-2992	ATT/T	1455-2999	ATC/TAA	1448-2987	ATT/T	1451-2990	ATT/T	1461-3000	ATT/T
trnL	H	2993-3056		2993-3056		2995-3059		2988-3052		2991-3054		3001-3065
cox2	H	3036-3720	ATA/T	3057-3737	ATC/TAA	3060-3740	ATT/TAA	3053-3733	ATC/TAA	3055-3735	ATC/TAA	3066-3753	ATT/T
trnK	H	3744-3816		3744-3816		3745-3818		3740-3813		3742-3814		3754-3827
trnD	H	3824-3891		3824-3891		3822-3891		3821-3888		3821-3888		3831-3898
atp8	H	3892-4053	ATT/TAA	3892-4053	ATT/TAA	3892-4053	ATC/TAA	3889-4050	ATT/TAA	3889-4050	ATT/TAA	3899-4060	ATT/TAA
atp6	H	4047-4724	ATG/TAA	4047-4724	ATG/TAA	4047-4724	ATG/TAA	4044-4721	ATG/TAA	4044-4721	ATG/TAA	4054-4731	ATG/TAA
cox3	H	4724-5506	ATG/TAA	4724-5506	ATG/TAA	4724-5506	ATG/TAA	4721-5503	ATG/TAA	4721-5503	ATG/TAA	4731-5511	ATG/T
trnG	H	5506-5574		5506-5574		5506-5573		5503-5571		5503-5571		5512-5578
nad3	H	5575-5928	ATA/TAA	5575-5928	ATA/TAA	5574-5927	ATA/TAA	5572-5925	ATA/TAA	5572-5925	ATA/TAA	5579-5932	ATA/TAA
trnA	H	5945-6006		5945-6006		5944-6007		5950-6011		5942-6003		5951-6012
trnR	H	6009-6072		6009-6073		6009-6074		6014-6078		6006-6068		6018-6080
trnN	H	6073-6140		6074-6141		6075-6145		6079-6146		6069-6136		6080-6147
trnS	H	6141-6208		6142-6209		6146-6214		6147-6214		6137-6204		6148-6215
trnE	H	6215-6279		6216-6280		6216-6280		6222-6286		6211-6275		6219-6284
trnF	L	6281-6344		6282-6345		6282-6346		6288-6351		6277-6340		6286-6352
nad5	L	6346-8073	ATG/T	6349-8065	ATT/T	6347-8084	ATG/T	6353-8089	ATG/TAA	6344-8060	ATT/T	6336-8090	ATG/TAA
trnH	L	8076-8140		8085-8149		8086-8151		8091-8155		8080-8144		8091-8154
nad4	L	8123-9484	ATG/TAA	8133-9494	ATG/TAA	8162-9499	ATG/TAA	8166-9500	ATG/TAA	8128-9489	ATG/TAA	8145-9500	ATG/TAA
nad4L	L	9478-9780	ATG/TAA	9488-9790	ATG/TAA	9493-9795	ATG/TAA	9494-9796	ATG/TAA	9483-9785	ATG/TAA	9494-9796	ATG/TAA
trnT	H	9784-9847		9793-9856		9798-9864		9799-9865		9788-9853		9799-9865
trnP	L	9850-9913		9859-9922		9867-9930		9868-9931		9856-9919		9868-9931
nad6	H	9946-10434	ATT/TAA	9926-10444	ATT/TAA	9934-10452	ATT/TAA	9935-10453	ATT/TAA	9923-10441	ATT/TAA	9935-10456	ATT/TAA
CYTB	H	10438-11574	ATG/TAA	10448-11584	ATG/TAA	10456-11592	ATG/TAA	10457-11593	ATG/TAA	10445-11581	ATG/TAA	10456-11592	ATG/TAA
S_copy2	H	11580-11646		11589-11655		11598-11666		11598-11664		11586-11652		11598-11666
nad1	L	11662-12588	ATA/TAA	11672-12601	ATA/TAA	11674-12624	ATT/TAA	11687-12622	ATT/TAA	11669-12610	ATT/TAA	11674-12624	ATT/TAG
L_copy2	L	12608-12676		12616-12684		12628-12693		12625-12693		12614-12682		12624-12687
rrnL	L	12654-14023		12685-14046		12693-14049		12689-14046		12683-14037		12688-14049
trnV	L	14035-14106		14047-14118		14049-14120		14048-14119		14038-14109		14050-14120
rrnS	L	14113-14940		14119-14952		14135-14597		14126-14958		14110-14942		14121-14951
CR	-	14941-15742		14953-15872		14598-15705		14959-15770		14943-15749		14952-15747
