# Supplementary material for: Morpho-Molecular Discordance and Cryptic Diversity in Jumping Bristletails: A Mitogenomic Analysis of Pedetontus silvestrii (Insecta: Archaeognatha: Machilidae)
Source: Insects. 2025 Apr 25;16(5):452. doi: 10.3390/insects16050452 (PMC12112178; doi:10.3390/insects16050452)
Supplement: Supplementary file 1 [file insects-16-00452-s001.zip › Table S7.xlsx]

## Sheet: Sheet1
Table S7 The codon usage frequency and relative synonymous codon usage (RSCU) values of the Pedetontus silvestrii GCL protein-coding gene. Codon frequency indicates the usage frequency of each codon for encoding a specific amino acid, while the RSCU value standardizes these frequencies relative to random expectations.
Sequences used: Pedetontus silvestrii GCL
Codon	Count	RSCU	Codon	Count	RSCU	Codon	Count	RSCU	Codon	Count	RSCU
UUU(F)	269	1.63	UCU(S)	85	1.94	UAU(Y)	125	1.6	UGU(C)	30	1.67
UUC(F)	62	0.37	UCC(S)	25	0.57	UAC(Y)	31	0.4	UGC(C)	6	0.33
UUA(L)	340	3.55	UCA(S)	79	1.81	UAA(*)	11	2	UGA(W)	96	1.9
UUG(L)	42	0.44	UCG(S)	14	0.32	UAG(*)	0	0	UGG(W)	5	0.1
CUU(L)	62	0.65	CCU(P)	60	1.71	CAU(H)	46	1.28	CGU(R)	13	0.87
CUC(L)	16	0.17	CCC(P)	28	0.8	CAC(H)	26	0.72	CGC(R)	4	0.27
CUA(L)	103	1.07	CCA(P)	49	1.4	CAA(Q)	65	1.73	CGA(R)	37	2.47
CUG(L)	12	0.13	CCG(P)	3	0.09	CAG(Q)	10	0.27	CGG(R)	6	0.4
AUU(I)	312	1.7	ACU(T)	85	1.64	AAU(N)	131	1.53	AGU(S)	43	0.98
AUC(I)	55	0.3	ACC(T)	19	0.37	AAC(N)	40	0.47	AGC(S)	19	0.43
AUA(M)	212	1.68	ACA(T)	97	1.87	AAA(K)	66	1.52	AGA(S)	85	1.94
AUG(M)	40	0.32	ACG(T)	6	0.12	AAG(K)	21	0.48	AGG(S)	0	0
GUU(V)	63	1.25	GCU(A)	76	1.69	GAU(D)	49	1.53	GGU(G)	61	1.09
GUC(V)	24	0.48	GCC(A)	32	0.71	GAC(D)	15	0.47	GGC(G)	18	0.32
GUA(V)	94	1.87	GCA(A)	61	1.36	GAA(E)	65	1.59	GGA(G)	108	1.94
GUG(V)	20	0.4	GCG(A)	11	0.24	GAG(E)	17	0.41	GGG(G)	36	0.65
